# Supplementary material for: The impact of read length on quantification of differentially expressed genes and splice junction detection
Source: Genome Biol. 2015 Jun 23;16(1):131. doi: 10.1186/s13059-015-0697-y (PMC4531809; doi:10.1186/s13059-015-0697-y)
Supplement: Additional file 1: Supplementary Figures. — A figure that shows the percent of “golden junctions” detected in all current NGS platforms (454, Illumina, PGM, Proton, 454) when intersected with each sample of different read lengths. Supplementary Table. The supplementary table contains the numerical data for all main text figures (Fig 1 – Fig 5). Each sheet in the file contains data for part of figure as referred by sheet name. [file 13059_2015_697_MOESM1_ESM.zip]

Archive with 2 entries (2 files):
- Supplementary Figures.docx
- Supplementary Table.xlsx
