# Supplementary material for: The impact of read length on quantification of differentially expressed genes and splice junction detection
Source: Genome Biol. 2015 Jun 23;16(1):131. doi: 10.1186/s13059-015-0697-y (PMC4531809; doi:10.1186/s13059-015-0697-y)
Supplement: Additional file 1: Supplementary Figures. — A figure that shows the percent of “golden junctions” detected in all current NGS platforms (454, Illumina, PGM, Proton, 454) when intersected with each sample of different read lengths. Supplementary Table. The supplementary table contains the numerical data for all main text figures (Fig 1 – Fig 5). Each sheet in the file contains data for part of figure as referred by sheet name. [file 13059_2015_697_MOESM1_ESM.zip › Supplementary Table.xlsx]

## Sheet: Figure 1A
Sample	mapped	Multimapped	unmapped	Type
A.100	89.9667	4.34333	5.68667	SEQC_Paired
A.25	74.88	10.9067	14.2067	SEQC_Paired
A.50	85.5133	5.94333	8.55333	SEQC_Paired
A.75	89.4767	5.1	5.41667	SEQC_Paired
B.100	92.98	2.69333	4.32667	SEQC_Paired
B.25	81.1367	7.73	11.1333	SEQC_Paired
B.50	90.24	3.97	5.79333	SEQC_Paired
B.75	92.78	3.15333	4.06333	SEQC_Paired
A.100	88.7667	6.80333	4.42667	SEQC_Single
A.25	72.1967	25.71	2.09333	SEQC_Single
A.50	82.0833	13.85	4.07	SEQC_Single
A.75	86.7233	9.16667	4.11	SEQC_Single
B.100	92.2167	4.40333	3.37667	SEQC_Single
B.25	78.44	19.53	2.03	SEQC_Single
B.50	87.2067	9.73667	3.05667	SEQC_Single
B.75	90.61	6.26667	3.12333	SEQC_Single
imr90.100	90.775	3.345	5.88	Encode_Paired
imr90.25	77.955	9.355	12.69	Encode_Paired
imr90.50	86.88	5.21	7.915	Encode_Paired
imr90.75	90.815	4.085	5.105	Encode_Paired
nhdf.100	91.955	1.77	6.275	Encode_Paired
nhdf.25	76.97	7.3	15.73	Encode_Paired
nhdf.50	89.42	2.755	7.825	Encode_Paired
nhdf.75	91.755	2.12	6.125	Encode_Paired
imr90.100	89.055	7.74	3.21	Encode_Single
imr90.25	73.51	23.165	3.325	Encode_Single
imr90.50	84.98	13.14	1.875	Encode_Single
imr90.75	88.605	9.3	2.09	Encode_Single
nhdf.100	89.545	5.56	4.895	Encode_Single
nhdf.25	69.555	21.71	8.735	Encode_Single
nhdf.50	85.63	9.945	4.43	Encode_Single
nhdf.75	89.065	6.52	4.42	Encode_Single

## Sheet: Figure 1B
Sample	SpliceJunctions	type
A.100	66553364	SEQC_Paired
A.25	445874	SEQC_Paired
A.50	21880679	SEQC_Paired
A.75	44894168	SEQC_Paired
A.100	68965447	SEQC_Paired
A.25	455270	SEQC_Paired
A.50	22540032	SEQC_Paired
A.75	46421322	SEQC_Paired
A.100	58404513	SEQC_Paired
A.25	380588	SEQC_Paired
A.50	19117809	SEQC_Paired
A.75	39306398	SEQC_Paired
B.100	54899976	SEQC_Paired
B.25	402375	SEQC_Paired
B.50	18856717	SEQC_Paired
B.75	37461161	SEQC_Paired
B.100	59187870	SEQC_Paired
B.25	427535	SEQC_Paired
B.50	20292974	SEQC_Paired
B.75	40386951	SEQC_Paired
B.100	52743117	SEQC_Paired
B.25	382210	SEQC_Paired
B.50	18142231	SEQC_Paired
B.75	36009251	SEQC_Paired
A.100	35047199	SEQC_Single
A.25	746213	SEQC_Single
A.50	10531681	SEQC_Single
A.75	22978944	SEQC_Single
A.100	36648338	SEQC_Single
A.25	794674	SEQC_Single
A.50	11004053	SEQC_Single
A.75	24039657	SEQC_Single
A.100	31078102	SEQC_Single
A.25	686244	SEQC_Single
A.50	9345570	SEQC_Single
A.75	20412280	SEQC_Single
B.100	28785087	SEQC_Single
B.25	737589	SEQC_Single
B.50	9366892	SEQC_Single
B.75	19179035	SEQC_Single
B.100	30991031	SEQC_Single
B.25	787379	SEQC_Single
B.50	10088116	SEQC_Single
B.75	20645915	SEQC_Single
B.100	27783027	SEQC_Single
B.25	717170	SEQC_Single
B.50	9043539	SEQC_Single
B.75	18518440	SEQC_Single
imr90.100	52029163	Encode_Paired
imr90.25	759936	Encode_Paired
imr90.50	17747511	Encode_Paired
imr90.75	35574197	Encode_Paired
imr90.100	41302590	Encode_Paired
imr90.25	593827	Encode_Paired
imr90.50	14199352	Encode_Paired
imr90.75	28213134	Encode_Paired
nhdf.100	43065855	Encode_Paired
nhdf.25	634377	Encode_Paired
nhdf.50	14605188	Encode_Paired
nhdf.75	28862249	Encode_Paired
nhdf.100	44660782	Encode_Paired
nhdf.25	665174	Encode_Paired
nhdf.50	15328263	Encode_Paired
nhdf.75	30273789	Encode_Paired
imr90.100	25695878	Encode_Single
imr90.25	692694	Encode_Single
imr90.50	8366140	Encode_Single
imr90.75	17162355	Encode_Single
imr90.100	20308967	Encode_Single
imr90.25	539321	Encode_Single
imr90.50	6618306	Encode_Single
imr90.75	13600304	Encode_Single
nhdf.100	21519978	Encode_Single
nhdf.25	804031	Encode_Single
nhdf.50	7138182	Encode_Single
nhdf.75	14250555	Encode_Single
nhdf.100	22124133	Encode_Single
nhdf.25	877903	Encode_Single
nhdf.50	7413408	Encode_Single
nhdf.75	14879083	Encode_Single

## Sheet: Figure 2A
Star.DESeq	Star.Cufflinks	Star.EdgeR	method	type
20.9	18.8	20.2	25bp	SEQC -Log2FC
6.5	7.5	5.9	50bp	SEQC -Log2FC
5.1	3.8	3.9	75bp	SEQC -Log2FC
8.5	6.6	8.3	100bp	SEQC -Log2FC
21.2	15.2	21.4	25bp	SEQC +Log2FC
5.7	3.5	5.3	50bp	SEQC +Log2FC
4.8	2.1	4.3	75bp	SEQC +Log2FC
9	5.7	8.4	100bp	SEQC +Log2FC
3.2	2.3	1.8	25bp	SEQC Pvalue
1.8	0	15.7	50bp	SEQC Pvalue
0.5	0.5	3.3	75bp	SEQC Pvalue
0	2.7	10.6	100bp	SEQC Pvalue
24.2	19.2	22.9	25bp	Encode -Log2FC
11.1	10.3	8.9	50bp	Encode -Log2FC
10.4	7.4	9.7	75bp	Encode -Log2FC
13.2	11.8	12.6	100bp	Encode -Log2FC
24.9	22.7	24.6	25bp	Encode +Log2FC
7.2	7.3	6.2	50bp	Encode +Log2FC
3.3	3.5	3.1	75bp	Encode +Log2FC
6.1	7	5.4	100bp	Encode +Log2FC
17.5	9	13	25bp	Encode Pvalue
2.7	7.6	1.9	50bp	Encode Pvalue
3.8	2.9	1.9	75bp	Encode Pvalue
6.8	6.1	4.6	100bp	Encode Pvalue

## Sheet: Figure 2B
Star.DESeq	Star.Cufflinks	Star.EdgeR	method	type
10.3	9.3	9	25bp	SEQC -Log2FC
5.1	5.7	4.3	50bp	SEQC -Log2FC
4.5	4.3	3.2	75bp	SEQC -Log2FC
7.5	6.1	6.1	100bp	SEQC -Log2FC
11	8.2	8.8	25bp	SEQC +Log2FC
5.8	3.1	3.9	50bp	SEQC +Log2FC
6.8	3.5	4.9	75bp	SEQC +Log2FC
11.4	3.1	9.5	100bp	SEQC +Log2FC
5	3.2	11.2	25bp	SEQC Pvalue
1.4	1.8	4.4	50bp	SEQC Pvalue
0	1.4	4.9	75bp	SEQC Pvalue
0	1.4	10.9	100bp	SEQC Pvalue
16.3	17.2	16.4	25bp	Encode -Log2FC
11	10.2	10.1	50bp	Encode -Log2FC
11.8	10.2	10.7	75bp	Encode -Log2FC
11.2	13.1	11	100bp	Encode -Log2FC
16.4	12.7	16.3	25bp	Encode +Log2FC
4.2	4.3	3.5	50bp	Encode +Log2FC
4.9	5.3	4.3	75bp	Encode +Log2FC
4.2	9	3.2	100bp	Encode +Log2FC
6	11.5	4.7	25bp	Encode Pvalue
2.1	2.8	1.7	50bp	Encode Pvalue
2.6	2.4	2.6	75bp	Encode Pvalue
5.1	7.3	5.5	100bp	Encode Pvalue

## Sheet: Figure 2C
Star.DESeq	Star.Cufflinks	Star.EdgeR	method	type
26	35.3	28.2	4/4	SEQC -Log2FC
15	15.9	19.3	3/4	SEQC -Log2FC
18.1	12.2	14.2	2/4	SEQC -Log2FC
41	36.6	38.3	1/4	SEQC -Log2FC
32.5	46.3	35.1	4/4	SEQC +Log2FC
14.3	16.6	17.7	3/4	SEQC +Log2FC
12.5	10.6	7.8	2/4	SEQC +Log2FC
40.6	26.5	39.4	1/4	SEQC +Log2FC
82.6	82.2	27.5	4/4	SEQC Pvalue
7.3	6.4	18.1	3/4	SEQC Pvalue
4.6	5.9	23	2/4	SEQC Pvalue
5.5	5.5	31.4	1/4	SEQC Pvalue
15.7	20.8	18.1	4/4	Encode -Log2FC
12.2	12.3	11.1	3/4	Encode -Log2FC
13.2	18.2	16.7	2/4	Encode -Log2FC
58.9	48.7	54.1	1/4	Encode -Log2FC
21.3	26.2	22.4	4/4	Encode +Log2FC
19.9	21.3	21.2	3/4	Encode +Log2FC
17.4	12	17	2/4	Encode +Log2FC
41.4	40.5	39.4	1/4	Encode +Log2FC
43.8	50	57.2	4/4	Encode Pvalue
17.1	13.3	12.5	3/4	Encode Pvalue
8.2	11.2	6.4	2/4	Encode Pvalue
30.8	25.5	23.9	1/4	Encode Pvalue

## Sheet: Figure 2D
Star.DESeq	Star.Cufflinks	Star.EdgeR	method	type
44.2	49.5	47.7	4/4	SEQC -Log2FC
13	13.3	14	3/4	SEQC -Log2FC
15.4	11.8	15.8	2/4	SEQC -Log2FC
27.4	25.4	22.6	1/4	SEQC -Log2FC
42.9	59.9	50.4	4/4	SEQC +Log2FC
9.1	9.3	8.1	3/4	SEQC +Log2FC
13	12.8	14.4	2/4	SEQC +Log2FC
35.1	17.9	27.1	1/4	SEQC +Log2FC
81.4	84.9	20.2	4/4	SEQC Pvalue
7.3	3.2	9.6	3/4	SEQC Pvalue
5	4.1	38.8	2/4	SEQC Pvalue
6.4	7.8	31.4	1/4	SEQC Pvalue
27.8	23.8	29	4/4	Encode -Log2FC
8.6	12	9.3	3/4	Encode -Log2FC
13.4	13.6	13.4	2/4	Encode -Log2FC
50.3	50.7	48.2	1/4	Encode -Log2FC
47.6	42	47.9	4/4	Encode +Log2FC
14.3	14	15.2	3/4	Encode +Log2FC
8.4	12.7	9.6	2/4	Encode +Log2FC
29.7	31.3	27.3	1/4	Encode +Log2FC
75.6	44.3	74.5	4/4	Encode Pvalue
6.4	14.3	6	3/4	Encode Pvalue
2.1	17.4	5.1	2/4	Encode Pvalue
15.8	24	14.5	1/4	Encode Pvalue

## Sheet: Figure 3A
DESeq	Cufflinks	EdgeR	method
0.884284	0.907473	0.884758	Paired25
0.884376	0.909428	0.884938	Paired50
0.878864	0.906758	0.879411	Paired75
0.882028	0.906815	0.88263	Paired100
0.858292	0.896286	0.85872	Single25
0.883645	0.906046	0.884222	Single50
0.880199	0.904873	0.880875	Single75
0.882398	0.905536	0.883185	Single100

## Sheet: Figure 3B
DESeq	Cufflinks	EdgeR	method
1.48	1.32	1.47	Paired25
1.46	1.29	1.45	Paired50
1.49	1.31	1.49	Paired75
1.46	1.31	1.46	Paired100
1.64	1.39	1.64	Single25
1.48	1.31	1.47	Single50
1.49	1.32	1.48	Single75
1.47	1.31	1.46	Single100

## Sheet: Figure 3C
Star.DESeq	Star.Cufflinks	Star.EdgeR	method
129	145	130	Paired25
133	143	133	Paired50
131	145	131	Paired75
131	144	131	Paired100
106	139	106	Single25
128	145	129	Single50
130	145	129	Single75
129	144	131	Single100

## Sheet: Figure 3D
Star.DESeq	Star.Cufflinks	Star.EdgeR	method
134	148	134	Paired25
134	148	134	Paired50
132	148	132	Paired75
133	151	133	Paired100
120	138	120	Single25
133	146	133	Single50
132	146	132	Single75
134	146	134	Single100

[truncated: 4 more sheets: Figure 4A, Figure 4B, Figure 5A, Figure 5B]
